# Supplementary material for: In Silico Study of Rett Syndrome Treatment-Related Genes, MECP2, CDKL5, and FOXG1, by Evolutionary Classification and Disordered Region Assessment
Source: Int J Mol Sci. 2019 Nov 8;20(22):5593. doi: 10.3390/ijms20225593 (PMC6888432; doi:10.3390/ijms20225593)
Supplement: Supplementary file 1 [file ijms-20-05593-s001.zip]

Archive with 2 entries (2 files):
- supplementary figure.docx
- supplementary table.xlsx
